# Supplementary material for: Digital Trends, Digital Literacy, and E-Health Engagement Predictors of Breast and Colorectal Cancer Survivors: A Population-Based Cross-Sectional Survey
Source: Int J Environ Res Public Health. 2023 Jan 13;20(2):1472. doi: 10.3390/ijerph20021472 (PMC9860554; doi:10.3390/ijerph20021472)
Supplement: Supplementary file 1 [file ijerph-20-01472-s001.zip]

Archive with 1 entries (1 files):
- ijerph-2087867-supplementary.pdf
